# Supplementary material for: IK Channel-Independent Effects of Clotrimazole and Senicapoc on Cancer Cells Viability and Migration
Source: Int J Mol Sci. 2023 Nov 14;24(22):16285. doi: 10.3390/ijms242216285 (PMC10671816; doi:10.3390/ijms242216285)
Supplement: Supplementary file 1 [file ijms-24-16285-s001.zip]

Archive with 1 entries (1 files):
- ijms-2588531-supplementary.pdf
